# Supplementary material for: Intracortical inhibition, corticospinal excitability and voluntary activation in people with and without patellofemoral pain
Source: Exp Physiol. 2026 Feb 16;111(4):2225–35. doi: 10.1113/EP093432 (PMC13140671; doi:10.1113/EP093432)
Supplement: Supplementary file 1 — Supporting Information [file EPH-111-2225-s001.xlsx]

## Sheet: Sheet1
Group	Participant	Gender	Age	Height	Weight	BMI	Exercise frequence	Exercise type	Dominated side	AMT	MEP	SP	SICI	Mmax	VA	Max force	Max force-normalised	Mep/Mmax	SCI/Mep				SP
1	1	M	34	1.77	70	22.3435	2	/	R	46	1.59	0.15	1.1	5.949	0.9023	2.814	6.04367	0.267272	0.691824	26.7272	69.1824	90.23	150
1	2	M	19	1.79	107	33.3947	4	Gym	R	43	0.78	0.14	0.27	3.553	0.9141	5.7	8.00877	0.219533	0.346154	21.9533	34.6154	91.41	140
1	3	M	21	1.77	75	23.9395	3	Gym	R	46	0.67	0.148	0.44	2.479	0.9225	2.85	5.71292	0.27027	0.656716	27.027	65.6716	92.25	148
1	4	F	29	1.7	55	19.0311	5	Cardio/badminton	R	45	1.4	0.18	0.69	2.37	0.92	2.412	6.59309	0.590717	0.492857	59.0717	49.2857	92	180
1	5	M	22	1.74	96	31.7083	4	Gym	R	45	1.3	0.15	1	5.26	0.92	3.7	5.79435	0.247148	0.769231	24.7148	76.9231	92	150
1	6	M	20	1.8	82	25.3086	5	Basketball/badminton	R	46	1.33	0.15	1.09	6.38	0.88	3.62	6.63696	0.208464	0.819549	20.8464	81.9549	88	150
1	7	M	24	1.82	82	24.7555	5	hockey/gym	R	37	2.28	0.15	1.83	4.29	0.8	4.48	8.2137	0.531469	0.802632	53.1469	80.2632	80	150
1	8	M	22	1.71	62	21.2031	2	Basketball/run	R	44	5.29	0.18	2.43	5.6	0.92	3	7.27452	0.944643	0.459357	94.4643	45.9357	92	180
1	9	M	21	1.85	68	19.8685	2	Badminton	R	38	0.94	0.16	0.75	4.38	0.93	2.64	5.83673	0.214612	0.797872	21.4612	79.7872	93	160
1	10	M	22	1.75	70	22.8571	5	Gym	R	47	1.29	0.13	0.74	3.24	0.92	3.72	7.9895	0.398148	0.573643	39.8148	57.3643	92	130
1	11	F	22	1.7	53	18.3391	3	/	R	39	1.32	0.13	0.88	3.41	0.94	2.03	5.75831	0.387097	0.666667	38.7097	66.6667	94	130
1	12	M	22	1.73	65	21.7181	2	Basketball	R	45	1.75	0.14	1.04	3.17	0.91	2.37	5.48163	0.55205	0.594286	55.205	59.4286	91	140
1	13	M	20	1.74	72	23.7812	5	badminton	R	44	1.93	0.15	1.61	3.77	0.93	2.37	4.94869	0.511936	0.834197	51.1936	83.4197	93	150
1	14	F	22	1.5	46	20.4444	7	Gym/table tennis	R	41	1.76	0.14	1.32	4.63	0.96	1.81	5.91555	0.38013	0.75	38.013	75	96	140
1	15	M	21	1.81	80	24.4193	6	Gym	R	54	2.9	0.16	0.7	6.3	0.86	3.46	6.50221	0.460317	0.241379	46.0317	24.1379	86	160
1	16	F	25	1.65	56	20.5693	1	tennis	R	51	1.15	0.1	0.49	2.93	0.93	2.05	5.50352	0.392491	0.426087	39.2491	42.6087	93	100
1	17	M	19	1.84	85	25.1063	5	Gym	R	38	1.01	0.16	0.45	5.22	0.9	3.67	6.49115	0.193487	0.445545	19.3487	44.5545	90	160
1	18	M	19	1.81	69	21.0616	2	basketball	R	45	1.05	0.16	0.59	3.69	0.68	1.4	3.05038	0.284553	0.561905	28.4553	56.1905	68	160
1	19	M	35	1.71	71	24.281	4	Cardio	R	50	1.96	0.14	0.31	4.53	0.87	2.68	5.67481	0.432671	0.158163	43.2671	15.8163	87	140
1	20	M	20	1.83	76	22.694	6	Volleyball training	R	45	0.97	0.18	0.37	5.07	0.83	3.84	7.59613	0.191322	0.381443	19.1321	38.1443	83	180
1	21	M	20	1.85	72	21.0373	3	basketball/gym	R	54	0.64	0.12	0.21	8.86	0.85	2.78	5.80479	0.0722348	0.328125	7.22348	32.8125	85	120
1	22	F	30	1.72	65	21.9713	2	Badminton	R	50	0.36	0.16	0.21	2.5	0.92	1.96	4.53333	0.144	0.583333	14.4	58.3333	92	160
1	23	M	40	1.78	73	23.04	2	Running	R	48	4.35	0.13	1.16	8.09	0.95	4.19	8.6291	0.537701	0.266667	53.7701	26.6667	95	130
1	24	F	32	1.6	52	20.3125	3	Workout	R	40	1.14	0.1	0.5	3.28	0.93	1.63	4.71258	0.347561	0.438596	34.7561	43.8596	93	100
1	25	F	32	1.57	68	27.5873	2	running	R	53	0.64	0.15	0.35	4.55	0.87	2.54	5.61564	0.140659	0.546875	14.0659	54.6875	87	150
1	26	M	27	1.79	82	25.5922	4	Weight/running	R	37	1.42	0.16	0.67	4.2	0.97	5.82	10.6705	0.338095	0.471831	33.8095	47.1831	97	160
1	27	M	24	1.83	75	22.3954	5	Running	R	35	0.88	0.16	0.62	2.9	0.97	4.52	9.06049	0.303448	0.704545	30.3448	70.4545	97	160
2	1	M	27	1.73	82	27.3982	4	Fencing	R	55	1.1	0.13	0.36	4.01	0.83	3.87	7.09531	0.274314	0.327273	27.4314	32.7273	83	130
2	2	M	22	1.93	94	25.2356	2	basketball	R	48	0.98	0.12	0.22	2.77	0.88	3.27	5.22991	0.353791	0.22449	35.3791	22.449	88	120
2	3	M	34	1.66	79	28.6689	5	basketball	R	54	0.48	0.175	0.31	2.34	0.84	3.42	6.50839	0.205128	0.645833	20.5128	64.5833	84	175
2	4	M	19	1.87	72	20.5897	5	badminton	R	48	0.78	0.192	0.22	4.22	0.76	2.78	5.80479	0.184834	0.282051	18.4834	28.2051	76	192
2	5	M	19	1.76	70	22.5981	5	basketball/GYM	R	45	1.637	0.17	0.88	4.87	0.92	3.69	7.92507	0.33614	0.537569	33.614	53.7569	92	170
2	6	F	20	1.7	60	20.7612	3	moderate	R	39	1.21	0.15	1	3.97	0.92	3.08	7.71745	0.304786	0.826446	30.4786	82.6446	92	150
2	7	F	20	1.63	62	23.3355	3	Fencing	R	50	0.43	0.15	0.23	2.99	0.68	2.1	5.09216	0.143813	0.534884	14.3813	53.4884	68	150
2	8	F	23	1.66	70	25.4028	5	HIIT	Ambi	53	0.71	0.18	0.43	3.91	0.72	1.63	3.50077	0.181586	0.605634	18.1586	60.5634	72	180
2	9	M	22	1.78	70	22.0932	3	basketball/GYM	R Ambi	55	0.41	0.11	0.28	3.48	0.79	2.69	5.77735	0.117816	0.682927	11.7816	68.2927	79	110
2	10	M	23	1.83	86	25.6801	7	Volleyball	R	48	0.53	0.15	0.43	3.04	0.7	2.74	4.7899	0.174342	0.811321	17.4342	81.1321	70	150
2	11	M	20	1.8	82	25.3086	5	Basketball/badminton	R	53	1.42	0.16	0.65	5.14	0.76	2.76	5.06022	0.276265	0.457746	27.6265	45.7746	76	160
2	12	M	24	1.91	88	24.1221	4	basketball/GYM	R	50	0.54	0.16	0.24	5.13	0.7	3.39	5.79151	0.105263	0.444444	10.5263	44.4444	70	160
2	13	M	19	1.7	63	21.7993	4	basketball/GYM	R	60	0.43	0.18	0.23	4.2	0.7	1.67	3.9852	0.102381	0.534884	10.2381	53.4884	70	180
2	14	M	29	1.7	72	24.9135	5	basketball/GYM	R	44	1.76	0.15	0.69	3.18	0.95	3.65	7.6214	0.553459	0.392045	55.3459	39.2045	95	150
2	15	M	29	1.7	61	21.1073	4	basketball/GYM	R	48	0.84	0.12	0.36	6.18	0.81	3.1	7.64023	0.135922	0.428571	13.5922	42.8571	81	120
2	16	M	19	1.72	70	23.6614	7	Basketball	R	55	0.76	0.16	0.26	8.89	0.69	3.24	6.95859	0.0854893	0.342105	8.54893	34.2105	69	160
2	17	M	29	1.78	83	26.1962	1	Running	R	50	1.42	0.12	0.43	3.67	0.91	2.81	5.08982	0.386921	0.302817	38.6921	30.2817	91	120
2	18	M	23	1.91	81	22.2033	6	Gym/running	L	37	1.31	0.15	0.57	3.29	0.87	4.28	7.94389	0.398176	0.435115	39.8176	43.5115	87	150
2	19	F	32	1.78	89	28.0899	2	walking	R	38	0.78	0.14	0.4	2.57	0.87	2.92	4.9325	0.303502	0.512821	30.3502	51.2821	87	140
2	20	M	19	1.79	78	24.3438	5	volleyball/basketball	R	49	1	0.148	0.25	4.39	0.8	3.31	6.37981	0.22779	0.25	22.779	25	80	148
2	21	M	35	1.67	83	29.7608	5	Basketball	R	50	0.56	0.14	0.4	3.28	0.81	2.21	4.00303	0.170732	0.714286	17.0732	71.4286	81	140
2	22	F	20	1.63	60	22.5827	6	badminton	R	45	0.73	0.11	0.52	3.44	0.83	2.26	5.66281	0.212209	0.712329	21.2209	71.2329	83	110
2	23	M	35	1.72	60	20.2812	4	badminton	R	45	1.53	0.14	0.41	3.79	0.92	2.69	6.74024	0.403694	0.267974	40.3694	26.7974	92	140
